# Supplementary material for: Pharmacy inventory management practices and constraints in Asia-Pacific hospitals: a systematic review and qualitative synthesis
Source: J Pharm Policy Pract. 2026 Jul 28;19(1):2701922. doi: 10.1080/20523211.2026.2701922 (PMC13417656; doi:10.1080/20523211.2026.2701922)
Supplement: Appendix 4 Data extraction matrix.xlsx [file JPPP_A_2701922_SM7076.xlsx]

## Sheet: 4. Data extraction matrix
Country	Source	Source type	Site count	Location	Planning and procurement						Storage and stock management				Staff management
					Inventory classification	Demand forecasting (Longer-term estimates)	Quantification of orders (Actual orders placed)	Stock level control	Replenishment frequency	Vendor diversification	Storage space	Stock rotation	Inventory tracking	Stock take	Staff profession and capacity	Staff training and supervision
Australia	Shrestha (2016)	Thesis	Multi-centre	4 states and 2 territories in Australia	/	/	/	/	/	/	/	/	/	/	Pharmacists and technically-competent staff involved in the procurement process	/
	Ziaee et al. (2023)	Journal article	Multi-centre	N/A	/	/	Considered past consumption but historical data do not reflect actual demands due to lapses in recordkeeping	/	/	Generic drug contracts awarded to one supplier	/	/	/	/	/	/
Bangladesh	Akhter et al. (2022)	Journal article	Multi-centre	Jashore, Satkhira, Khulna, Kushtia, and Magura	/	/	/	/	/	/	/	/	/	/	Lack of trained pharmacists in inventory management	/
	Kochi et al. (2022)	Journal article	Single centre	Dhaka	ABC analysis - Used in procurement planning	/	Considered past consumption and budget availability	/	Annual ordering (followed central requisition schedule)	/	Adequate size	FEFO and FIFO	Manual, staff regarded as competent	Annually	/	No formal inventory management training provided
	Paul et al. (2015)	Journal article	Multi-centre	Bogra, Dhaka, and Rajshahi	/	/	/	/	/	/	/	/	/	/	Pharmacists with degree qualifications (only in private hospitals), pharmacy assistants	/
	Sultana et al. (2025)	Journal article	Multi-centre	Rajshahi	/	/	/	/	/	/	/	FEFO: 100% compliance reported	Manual	Monthly, on average	Nurses	No formal inventory management training provided
	World Health Organisation (2014a)	Report	Multi-centre	Two divisions in Bangladesh	/	/	- Considered previous order amount - Buffer stock and existing balance unaccounted for - Lack of electronic inventory system to support accurate quantification	/	- Quarterly ordering - 2-3 emergency orders placed between regular replenishment schedules, when deliveries were delayed	/	/	/	Manual:, no system to track drugs or estimate length of stock-outs and amounts of expiry	/	- Inventory tasks assigned to storekeepers, procurement handled by hospital managers. - Quantification from facilities are poor and uncoordinated	/
	Zahan et al. (2022)	Journal article	Single centre	Dhaka	ABC analysis - Used in procurement planning	/	/	/	/	/	/	/	Manual	/	/	No formal inventory management training provided
Bhutan	Ministry of Health Royal Government of Bhutan (2024)	Report	Multi-centre	N/A	/	/	/	/	/	/	/	/	/	/	- Pharmacists, pharmacy assistants - Pharmacists found to be not competent in forecasting, procurement procedures, and stock management	/
	Thinley et al. (2017)	Book	N/A*	N/A	/	/	/	/	- Quarterly ordering (followed central requisition schedule)	/	/	/	/	/	/	/
	World Health Organisation (2015a)	Report	Multi-centre	Two regions in Bhutan	/	Past consumption method: - Annual requisition amount sent to Department of Medical Services (Average monthly consumption x 26 months - Stock balance) - 26 months used instead of 12 months in anticipation of late deliveries/supplier default	/	/	- Quarterly ordering (followed central requisition schedule) - More than 4 emergency orders in a year	/	Inadequate for the facility's needs	/	/	/	Pharmacists, pharmacy assistants	/
Brunei Darussalam	Ali Hazis et al. (2023)	Journal article	Multi-centre	Belait, Brunei Muara, Temburong, and Tutong	/	/	/	/	/	/	/	FEFO	/	/	/	/
China	Wu et al. (2015)	Journal article	Multi-centre	Jiujiang	/	/	Periodical replenishment with monthly frequency - [Daily demand forecasting x Duration (Actual purchasing cycle and some extra buffer days, which gives about > 15 days)] - (Inventory on hand + Inventory in transition)	/	Monthly ordering	/	/	/	/	/	/	/
	Yang et al. (2016)	Journal article	Multi-centre	Baoji, Xi’an, Xianyang, Shangluo, Weinan, and Yulin	/	/	/	/	/	/	/	/	/	/	Staff lack practical inventory management experience	/
Fiji	Roberts et al. (2011)	Book	N/A*	N/A	/	/	/	/	/	/	/	/	Manual	/	/	/
	Walker et al. (2017)	Journal article	Multi-centre	Suva	/	/	- No consistent system to monitor the usage of stock and wastage, which translated to compromised forecasting - The communication between the health centres and the government buying agency, FPBS was variable and inconsistent - "I’ve asked for records of what the previous amount of the drugs used is and those records aren’t available”	/	/	/	/	/	/	/	Lack of trained professionals in charge of ordering, resulting in late orders	/
India	Chand et al. (2022)	Journal article	Single centre	Karnataka	ABC-VED analysis	/	/	Minimum stock level maintained	/	/	Inadequate for the facility's needs	/	Digital	Monthly	/	/
	Chokshi et al. (2015)	Journal article	Multi-centre	17 districts in Bihar and 18 districts in Tamil Nadu	/	/	/	/	/	Tamil Nadu: If L1 suppliers are unable to fulfill orders, price negotation takes place with the reserve suppliers to supply at L1 rates	/	/	/	/	/	/
	Dixit et al. (2022)	Journal article	Multi-centre	Rajasthan	/	Annual demands of health facilities compiled and sent to RMSC	/	/	Monthly ordering	/	/	/	/	/	/	/
	Iqbal et al. (2016)	Journal article	Multi-centre	Srinagar	/	/	- Funds were found to be grossly insufficient - No mechanism in place to co-ordinate and maximise the use of available resources	/	Quarterly ordering, because funds are released quarterly, albeit irregularly and insufficiently	/	/	/	/	/	Pharmacists not involved in procurement duties	/
	Jaju et al. (2023)	Journal article	Single centre	N/A	ABC analysis - Effective for inventory planning	/	/	/	Just-in-time ordering method	/	/	FIFO, considered effective at preventing expiry	Utilising barcode technology may enhance inventory management of medicines	/	/	/
	Kant et al. (2015)	Journal article	Single centre	Faridabad	/	/	The hospital administrator was authorized to indent drugs and supplies to a maximum of India Rupees 1,50,000 per month. - This resulted in instances of indenting drugs in excess of actual monthly requirement so as to- 1) exhaust the sanctioned monthly quota of money, and 2) store the for future use when a particular drug might become unavailable. Thus, some of the drugs that were not needed at a …	/	/	/	/	/	/	/	/	/
	Khembhavi et al (2019)	Journal article	Single- centre	Mumbai	/	Forecast completed every two years, previous year's usage inflated by 20%	/	/	/	/	/	/	Digital	/	/	/
	Manivannan et al. (2024)	Report	Multi-centre	Tamil Nadu	/	/	/	/	/	Tamil Nadu: Suppliers who did not win "L1 (lowest bidder)" tender are recruited as reserve suppliers to address supply emergencies if necessary	/	/	/	/	/	/
	Meenu et al. (2015)	Journal article	N/A*	Kerala	/	/	/	/	/	Kerala: If multiple bidders are quoting prices similar to the lowest bid, they are allowed to match the lowest bid and two manufacturers may share the contract. This is to ensure uninterrupted supply	/	/	/	/	/	/
	Prinja et al. (2015)	Journal article	Multi-centre	12 districts in the states of Haryana and Punjab	/	/	/	/	/	/	Inadequate, medicines placed directly on the floor	FEFO, good adherence reported	/	/	/	/
	Singh et al. (2013)	Journal article	Multi-centre	Kerala, Maharashtra, Odisha, Punjab, and Tamil Nadu	/	1) Kerala: Previous year's usage inflated by 10-15% 2) Odisha: No scientific method 3) Tamil Nadu: Previous year's usage inflated by 10% 4) Maharashtra: Previous year's usage inflated by 10%	/	/	/	/	/	/	/	/	1) Kerala: Trained pharmacists handle demand forecasting and procurement 2) Odisha: Clerks conduct demand forecasting instead of pharmacists due to lack of trained personnel	/
	Vashistha et al. (2018)	Journal article	Multi-centre	Bharatpur	/	/	/	Maintained 15 days of stock	/	/	Adequate	FIFO	Digital system used but offline reports are also maintained because sometimes the server is down, and the net is also slow	Daily	/	Inventory management training provided, improving awareness of drug procurement, inventory, storage, and supply management system guidelines
Indonesia	Anggriani et al. (2020)	Journal article	Multi-centre	Cilegon and Jakarta	/	/	/	/	/	Only one supplier assigned for each item in each province. A company may win bids in more than one province for the same item. Suppliers are not penalised for failures to fulfill contracts, highlighting a lack of enforcement	/	/	/	/	/	/
	Asthariq et al. (2022)	Journal article	Single centre	Lhokseumawe	/	/	Considered past consumption	/	/	/	/	/	/	/	Pharmacists	/
	Fauzia et al. (2024)	Journal article	Single centre	N/A	/	/	Based on previous usage history without considering stock balance	/	/	/	/	/	/	/	/	/
	Ghozali et al. (2021)	Journal article	Single centre	Magelang	/	/	/	/	/	/	/	/	Manual, satisfactory recordkeeping quality	/	/	/
	Hakim (2021)	Journal article	Single centre	Dumai	/	/	/	/	/	/	/	FEFO	Manual, satisfactory recordkeeping quality	/	/	/
	Hakim & Ulfah (2019)	Journal article	Single centre	South Jakarta	/	/	Considered previous order + 10-20% extra	/	/	/	/	/	Manual	/	/	/
	Herman et al. (2009)	Journal article	Multi-centre	Bangka, Belitung, Kupang, Ende, Kota Waringin Barat, Jayapura, Palangkaraya, and Gorontalo	/	/	/	/	/	/	Inadequate for the facility's needs	FIFO	Manual, satisfactory recordkeeping quality	/	/	/
	Nasution et al. (2022)	Journal article	Single centre	Lhokseumawe	/	/	/	/	Monthly ordering, except in urgent cases	/	/	/	Manual, satisfactory recordkeeping quality	/	Pharmacists	Inventory management training provided
	Nelwan et al. (2023)	Journal article	Single centre	Bitung	1) ABC-VED analysis - To adjust funding allocations 2) FSN analysis - To ensure stable supply of fast-moving medicines	/	Considered stock balance and consumption in preceding budget cycle, and budget availability	/	/	/	Adequate	FEFO and FIFO	/	Monthly	Storekeepers	/
	Rachmania & Basri (2013)	Journal article	Single centre	N/A	/	/	Considered mean demand last week plus 10%-20% buffer stock, resulting in too much inventory on hand	/	Weekly ordering	/	/	/	/	/	/	/
	Soraya et al. (2022)	Journal article	Single centre	Yogyakarta	Non-utilisation of inventory analysis methods resulted in medicine supply disruptions	/	Considered past consumption plus assumption of increasing patient numbers	/	Mostly monthly, sometimes quarterly ordering	/	/	/	/	/	/	/
	Sri Rezeki et al. (2022)	Journal article	Single centre	North Sumatera	/	/	/	/	/	/	/	FEFO and FIFO	Hybrid	/	Poor awareness of FIFO/FEFO policies	No formal inventory management training provided
Japan	Awaya et al. (2005)	Journal article	Single centre	N/A	/	/	/	/	Daily ordering automated by a digital inventory system, reducing workload	/	/	/	Digital	Daily	Pharmacists	/
Malaysia	Ahmad Yusri (2025)	Thesis	Single centre	Kedah	/	/	/	/	Monthly ordering	/	/	/	- Hybrid, bin card and electronic system - Electronic system found to improve inventory management	/	Pharmacists	/
	Mahyadin (2018)	Thesis	Multi-centre	Nationwide	/	/	/	/	/	/	/	/	/	/	Pharmacists, administrative staff	/
	Shah et al. (2023)	Journal article	Multi-centre	Selangor	/	/	/	Minimum-maximum policy	- 56% ordered inventories quarterly - 24% did it bi-annually - 14% of respondents performed it as and when necessary	/	/	/	/	- Monthly checks expected following SOP, but not feasible due to manpower limits - Checks completed every 3 or 6 months	Pharmacists, pharmacy assistants	Inventory management training provided
Myanmar	Aye & Anantachoti (2020)	Journal article	Multi-centre	N/A	/	/	/	/	/	/	/	/	/	/	Pharmacists	/
	Than et al (2015)	Book	N/A	N/A	/	/	/	/	Twice a year central requistion schedule	/	/	/	/	/	/	/
	Thazin (2020)	Thesis	Single centre	Rakhine	/	/	- Calculated using [Average Monthly Consumption (AMC), calculated from last year's consumption] x 6 months - For some medicines, stock-out days were included in AMC calculations	/	Biannual purchasing led to stockouts	/	/	FEFO	Manual	Monthly	/	/
	World Health Organisation (2014b)	Report	Multi-centre	2 regions in Myanmar	/	/	- Based on 6 months' usage in hospitals, regions, and states - Lack of reliable data as there were multiple stock-outs	/	- Biannual ordering - Some emergency orders, 2-3 times weekly to 2-3 times yearly	/	/	/	Manual, satisfactory recordkeeping quality	/	Pharmacists	/
Nepal	Adhikari et al. (2024)	Journal article	Multi-centre	Bagmati	/	/	Quantification based on previous months' consumption, stock balance, guesswork based on previous year's authorized stock level and emergency order point data	/	Quarterly ordering	/	Inadequate, prevented effective stock organisation by FEFO	/	Hybrid	/	Frequent transfer of trained staff	No formal inventory management training provided
	Bhusal et al. (2025)	Journal article	Multi-centre	Bagmati, Lumbini, and Madhesh	/	/	/	/	- Monthly ordering - Without having clear instructions in place for placing and scheduling order deliveries, many facilities ordered medicines when needed, placing more emergency orders than regular orders	/	Inadequate for the facility's needs	Many facilities did not follow FIFO principle, which produced high medicine expiry overall	Digital	- Irregularly conducted - Facilities had not recorded average monthly consumption, which is essential for determining order quantity	/	Staff did not utilise inventory training manuals adequately
	Development Resource Center (2012)	Report	Multi-centre	Dailekh, Kanchanpur, Mahottari, Mustang, and Sankhuwasabha	/	/	/	Six months maximum stock level	/	/	/	/	/	/	/	/
	Shrestha (2016)	Thesis	Multi-centre	4 major regions in Nepal	/	/	/	/	/	/	/	/	/	/	Pharmacists	/
	Shrestha et al. (2018)	Journal article	Multi-centre	4 regions in Nepal	/	/	- Past consumption - Seasonal changes (natural disasters and outbreaks)	/	/	/	/	/	/	/	Trained pharmacists in procurement, but there is a lackof	/
	World Health Organisation (2015b)	Report	Multi-centre	2 regions in Nepal	/	/	No specific method utilised, resulting in inaccurate quantification	/	Quarterly central requisition schedule	/	/	/	/	/	/	No formal inventory management training provided
North Korea	Holloway (2012a)	Report	Multi-centre	Pyongyang and neighbouring provinces	/	/	/	/	Monthly deliveries from county warehouses, some hospitals make 1-2 emergency orders quarterly	/	/	/	Manual	/	Pharmacists	/
Papua New Guinea	Brown & Gilbert (2014)	Journal article	Multi-centre	3 areas in Papua New Guinea	/	/	- Two-step quantification SOP in place, but replaced by "guessing" as the preferred method of determining orders - Relies on consumption data that was more than five years old, preventing appropriate stock levels being maintained - Balance stock unaccounted for, content of emergency medical supply kits excluded when ordering, leading to wastage	/	/	/	/	FEFO	Manual, stock card SOP not followed in most facilities, widespread lack of recordkeeping	Daily	Pharmacists, nurses	- No formal inventory management training provided - Interviewees demonstrate good overall working knowledge of SOPs, but actively chose to deviate in practice - Lack of supervisory visits
Philippines	Parilla et al. (2022)	Journal article	Multi-centre	Ilocos Norte	/	/	Considered past consumption	/	/	/	/	/	Manual	/	Pharmacy staff considered competent at inventory management	/
Singapore	Kumar et al. (2008)	Journal article	Multi-centre	Singapore (nationwide)	/	/	/	/	/	1-6 suppliers	/	/	/	/	/	/
	Pan & Pokharel (2007)	Journal article	Multi-centre	Singapore (nationwide)	/	/	Periodic reviews and replenishment method	Maximum stock level of two weeks	Daily (to reduce warehousing costs), weekly, or on demand ordering	2-3 suppliers per item	/	/	Digital	/	/	/
Sri Lanka	Bopage et al. (2024)	Journal article	Multi-centre	Monoragala	/	/	/	/	/	/	/	FEFO	Digital system produced good recordkeeping practices	/	/	/
	Jeyassuthan et al. (2025)	Journal article	Multi-centre	Western province of Sri Lanka	/	/	Accurate estimates due to electronic inventory system	/	/	/	/	/	Digital system enhanced inventory management	/	Pharmacists, pharmacy assistants	- No formal inventory management training provided - Half of staff demonstrated average knowledge - Lack of supervision
	Ranga (2021)	Thesis	Multi-centre	Western province of Sri Lanka	/	/	/	/	/	/	/	No stock rotation policy applied	/	/	/	No formal inventory management training provided
	Sri Lanka Association of Clinical Pharmacology and Therapeutics (2023)	Report	Multi-centre	N/A	/	Past year's usage plus 10% extra	- Inaccurate usage data due to shortages - Inaccurate estimates from hospitals as available data aren't utilised - Did not account for existing stock	/	/	/	/	/	/	/	/	/
	World Health Organisation (2016a)	Report	Multi-centre	2 regions in Sri Lanka	/	Past year's usage plus 10-15% extra	- Manual methods based on past drug consumption during which there were frequent stock-outs - Likely underestimated stock needed	/	Weekly ordering for larger hospitals, monthly ordering for smaller hospitals	/	Inadequate for the facility's needs	/	Digtital	/	Physicians, storekeepers	/
Thailand	Chanpuypetch & Kritchanchai (2020)	Journal article	Multi-centre	N/A	/	/	/	/	/	/	/	/	Manual system resulted in poor recordkeeping where expiry dates and manufacturer details were left out	/	/	/
	Kanyakam et al. (2018)	Journal article	Single centre	Mahasarakham	/	Past 3 years' average purchasing data utilised	/	/	/	/	/	FEFO	/	/	/	/
	Kritchanchai & Meesamut (2015)	Journal article	Single centre	N/A	/	/	Previous month's usage plus extra 50%	- A single inventory policy is applied to all drugs in the hospital, without the consideration of demand patterns - Min/Max policy is applied to all drugs. This causes inventory problems – both shortages and overstocking of some drugs. - The drug usage is collated every month, and is called the monthly sale (Msale). When the levels of drug inventory on hand is less than or equal to 70–80% of Msal…	/	/	/	/	Digital	/	/	/
	Srizongkhram et al. (2021)	Journal article	Single centre	Samutsakorn	/	/	/	- Current inventory control policy operates as the max-min concept. Orders are issued to suppliers or the main storage every time the inventory level drops to a pre-determined minimum level. The amount of an order is fulfilled up to the pre-determined maximum level. Under such practice, the amount of an order for each drug item should be the same in every order. - Maximum levels of some drug item…	Orders placed occasionally multiple times a day	/	/	/	/	/	/	/
	Theptong (2010)	Thesis	Single centre	Maharakham	/	/	Rough estimate based on recent usage	/	/	/	/	FEFO	Manual	Daily	Pharmacists	/
	World Health Organisation (2016b)	Report	Multi-centre	2 regions in Thailand	/	- Past consumption informs 3-year procurement plan, from which a yearly procurement plan is derived - Procurement is done quarterly	/	/	- Hospitals order medicines periodically from every week to every three months. - In one big referral hospital, the reordering was done every day due to very fast moving and high consumption of some medicines. - Hospitals should procure 3-monthly, but in reality reordering often has to be done more frequently, even weekly.	/	/	FEFO and FIFO	Digital	/	Pharmacists	/
Timor-Leste	Holloway (2012b)	Report	Multi-centre	3 districts in Timor-Leste	/	/	- No standard quantification method - Distribution data used as proxy - Health workers exaggerate stock-outs, knowing lesser quantities will be sent by the central warehouse. The central warehouse is aware of this practice, and delivers reduced quantities - Poor data available for quantification due to manual inventory system	/	/	/	/	/	Manual	/	/	/
	Norris et al. (2007)	Journal article	Multi-centre	N/A	/	/	- Hospitals calculate the amount of each product they use, assess their remaining stock and submit an order - The Department of Quality control within SAMES looks at the amount ordered by each facility and determines how much they will be given. This is likely to be less than ordered, due to limited stocks within SAMES - However because the hospitals and health centers know this is the case, they…	/	/	/	Inadequate for the facility's needs	/	/	/	/	/
Vanuatu	Brown & Gilbert (2012)	Journal article	Multi-centre	3 provinces in Vanuatu	/	/	Collated daily prescription records and computerised records of stock received and distributed to dependent facilities NOT used to inform ordering process	/	/	/	/	/	/	/	- Lack of staff trained in inventory management impeded task completion - Difficulties in staff retention	Good theoretical knowledge among hospital staff, but lack of application
	Notes:
	'/' in grey cells: No relevant information was available for extraction
	N/A: Information not available
	N/A*: Not applicable
