# Supplementary material for: Pharmacy inventory management practices and constraints in Asia-Pacific hospitals: a systematic review and qualitative synthesis
Source: J Pharm Policy Pract. 2026 Jul 28;19(1):2701922. doi: 10.1080/20523211.2026.2701922 (PMC13417656; doi:10.1080/20523211.2026.2701922)
Supplement: Appendix 3 MMAT appraisal.xlsx [file JPPP_A_2701922_SM7073.xlsx]

## Sheet: Quality appraisal (MMAT 2018)
Source	Screening questions (for all types)		1. Qualitative					4. Quantitative descriptive					5. Mixed methods					Overall comment on methodological quality
	S1. Are there clear research questions?	S2. Do the collected data allow to address the research questions?	1.1 Is the qualitative approach appropriate to answer the research question?	1.2 Are the qualitative data collection methods adequate to address the research question?	1.3 Are the findings adequately derived from the data?	1.4 Is the interpretation of results sufficiently substantiated by data?	1.5 Is there coherence between qualitative data sources, collection, analysis and interpretation?	4.1 Is the sampling strategy relevant to address the research question?	4.2 Is the sample representative of the target population?	4.3 Are the measurements appropriate?	4.4 Is the risk of nonresponse bias low?	4.5 Is the statistical analysis appropriate to answer the research question?	5.1 Is there an adequate rationale for using a mixed methods design to address the research question?	5.2 Are the different components of the study effectively integrated to answer the research question?	5.3 Are the outputs of the integration of qualitative and quantitative components adequately interpreted?	5.4 Are divergences and inconsistencies between quantitative and qualitative results adequately addressed?	5.5 Do the different components of the study adhere to the quality criteria of each tradition of the methods involved?
Adhikari et al. (2024)	Y	Y	Y	Y	Y	Y	Y											High
Ahmad Yusri 2025)	Y	Y	Y	C	C	Y	C											Low
Akhter et al. (2022)	Y	Y						N	N	N	N	Y						Low
Ali Hazis et al. (2023)	Y	Y						Y	Y	Y	Y	Y						High
Anggriani et al. (2020)	Y	Y						Y	Y	Y	N/A	Y						High
Asthariq et al. (2022)	Y	Y											Y	N	N	C	N	Low
Awaya et al. (2005)	Y	Y						C	Y	Y	Y	Y						Moderate
Aye & Anantachoti (2020)	Y	Y											Y	N	N	C	C	Low
Bhusal et al. (2025)	Y	Y						Y	N	Y	N	Y						Low
Bopage et al. (2024)	Y	Y						Y	Y	Y	Y	Y						High
Brown & Gilbert (2012)	Y	Y	Y	Y	Y	Y	Y											High
Brown & Gilbert (2014)	Y	Y	Y	Y	Y	Y	Y											High
Chand et al. (2022)	Y	Y											Y	C	C	C	C	Low
Chanpuypetch & Kritchanchai (2020)	Y	Y	Y	Y	Y	Y	Y											High
Chokshi et al. (2015)	Y	Y											Y	Y	Y	C	C	Low
Development Resource Center (2012)	Y	Y											Y	Y	Y	Y	Y	High
Dixit et al. (2022)	Y	Y	Y	Y	C	Y	Y											Moderate
Fauzia et al. (2024)	Y	Y	Y	Y	C	Y	Y											Moderate
Ghozali et al. (2021)	Y	Y						Y	Y	Y	Y	Y						High
Hakim (2021)	Y	Y	Y	C	C	C	C											Low
Hakim & Ulfah (2019)	Y	Y											Y	Y	N	C	C	Low
Herman et al. (2009)	Y	Y	Y	Y	C	C	C											Low
Holloway (2012a)	Y	Y											Y	C	C	C	C	Low
Holloway (2012b)	Y	Y											Y	C	C	C	C	Low
Iqbal et al. (2016)	Y	Y						Y	Y	N	Y	C						Low
Jaju et al. (2023)	Y	Y						Y	Y	Y	Y	Y						High
Jeyassuthan et al. (2025)	Y	Y											Y	Y	N	C	N	Low
Kant et al. (2015)	Y	Y						Y	Y	Y	Y	Y						High
Kanyakam et al. (2018)	Y	Y						C	C	Y	C	Y						Low
Khembhavi et al (2019)	Y	Y											C	N	N	N	N	Low
Kochi et al. (2022)	Y	Y						N	N	Y	N	Y						Low
Kritchanchai & Meesamut (2015)	Y	Y											Y	Y	C	C	C	Low
Kumar et al. (2008)	Y	Y											Y	Y	Y	C	C	Low
Mahyadin (2018)	Y	Y						Y	Y	C	N	C						Low
Manivannan et al. (2024)	Y	C	Y	C	C	Y	C											Low
Meenu et al. (2015)	Y	Y	Y	Y	N	N	N											Low
Ministry of Health Royal Government of Bhutan (2024)	Y	Y											Y	Y	N	C	C	Low
Nasution et al. (2022)	Y	Y											Y	N	Y	N	N	Low
Nelwan et al. (2023)	Y	Y	Y	Y	C	C	C											Low
Norris et al. (2007)	Y	Y	Y	Y	N	C	C											Low
Pan & Pokharel (2007)	Y	Y						Y	Y	Y	N	Y						Moderate
Parilla et al. (2022)	Y	Y						Y	N	Y	N	Y						Low
Paul et al. (2015)	Y	Y	Y	Y	C	C	C											Low
Prinja et al. (2015)	Y	Y											N	N	N	N	N	Low
Rachmania & Basri (2013)	Y	Y											Y	N	N	N	N	Low
Ranga (2021)	Y	Y	Y	Y	C	Y	C											Low
Roberts et al. (2011)	Y	C											Y	Y	Y	C	N	Low
Shah et al. (2023)	Y	C						Y	C	Y	Y	Y						Moderate
Shrestha (2016)	Y	Y	Y	Y	Y	Y	Y											High
Shrestha et al. (2018)	Y	Y	Y	Y	Y	Y	Y											High
Singh et al. (2013)	Y	Y											Y	Y	Y	Y	Y	High
Soraya et al. (2022)	Y	Y											Y	C	C	C	C	Low
Sri Lanka Association of Clinical Pharmacology and Therapeutics (2023)	Y	Y											Y	Y	C	C	C	Low
Sri Rezeki et al. (2022)	Y	Y	Y	Y	C	C	C											Low
Srizongkhram et al. (2021)	Y	C											Y	C	C	C	C	Low
Sultana et al. (2025)	Y	Y						Y	Y	Y	C	N						Low
Than et al (2015)	Y	C											Y	Y	Y	C	N	Low
Thazin (2020)	Y	Y											Y	Y	Y	Y	Y	High
Theptong (2010)	Y	Y											Y	Y	C	C	C	Low
Thinley et al. (2017)	Y	C											Y	Y	Y	C	N	Low
Vashistha et al. (2018)	Y	Y											Y	Y	Y	C	C	Low
Walker et al. (2017)	Y	Y	Y	Y	C	Y	C											Low
World Health Organisation (2014a)	Y	Y											Y	Y	C	C	C	Low
World Health Organisation (2014b)	Y	Y											Y	Y	C	C	C	Low
World Health Organisation (2015a)	Y	Y											Y	Y	C	C	C	Low
World Health Organisation (2015b)	Y	Y											Y	Y	C	C	C	Low
World Health Organisation (2016a)	Y	Y											Y	Y	C	C	C	Low
World Health Organisation (2016b)	Y	Y											Y	Y	C	C	C	Low
Wu et al. (2015)	Y	Y											Y	Y	C	C	C	Low
Yang et al. (2016)	Y	Y											Y	Y	Y	Y	Y	High
Zahan et al. (2022)	Y	Y						Y					Y	C	C	C	C	Low
Ziaee et al. (2023)	Y	Y	Y	Y	Y	Y	Y											High
Y = Yes
N = No
C = Can't tell
